# Supplementary material for: Transcriptome Analysis of Ostrinia furnacalis Female Pheromone Gland: Esters Biosynthesis and Requirement for Mating Success
Source: Front Endocrinol (Lausanne). 2021 Sep 17;12:736906. doi: 10.3389/fendo.2021.736906 (PMC8485726; doi:10.3389/fendo.2021.736906)
Supplement: Supplementary file 1 [file DataSheet_1.xlsx]

## Sheet: Fig1-raw
						amplification efficiency			Expression level
	Fig 1A		Ct PBANR	Ct 18s	Ct β-actin	A (PBANR)	A (18S)	A (β-actin)	E (18S)	E (β-actin)	E (PBANR)	Double internal genes calculation	Average	Graph
		HD	23.6706	5.31953	18.9818	1.06832	1.06	0.95	0.0215232	2.99409e-06	3.38195e-08	7.65551e-05	7.62145e-05	HD	7.62145e-05
			23.5978	5.2095	18.8839				0.0233018	3.19704e-06	3.56563e-08	7.29739e-05		MS	4.36655e-05
			23.6271	5.20034	18.9544				0.0234563	3.04951e-06	3.49054e-08	7.91145e-05		FB	0.000109845
		MS	23.6666	4.51879	18.5199				0.0383575	4.08014e-06	3.39171e-08	4.39269e-05	4.36655e-05	MG	7.41552e-05
			23.7513	4.4664	18.3153				0.0398354	4.67967e-06	3.18917e-08	4.431e-05		EP	0.000128101
			23.71	4.50436	18.4186				0.0387591	4.36662e-06	3.28655e-08	4.27598e-05		PG	1.04803
		FB	23.6948	4.51133	21.1829				0.0385647	6.85081e-07	3.32303e-08	0.000106383	0.000109845
			23.6584	4.49119	21.2277				0.039129	6.64791e-07	3.41211e-08	0.000116213
			23.6178	4.46963	21.1441				0.0397428	7.03091e-07	3.51408e-08	0.000106939
		MG		4.35372	20.2245				0.0432098	1.30206e-06	1	8.0112e-05	7.41552e-05	Normolization and graph
			23.703	4.39855	20.3461				0.0418345	1.20019e-06	3.30331e-08	6.89557e-05
			23.7249	4.37199	20.3083				0.0426439	1.23097e-06	3.25111e-08	7.3398e-05
		EP	23.7142	4.73485	18.3241				0.0328201	4.65211e-06	3.27647e-08	0.000125614	0.000128101
			23.6049	4.6904	18.142				0.0338899	5.25564e-06	3.54725e-08	0.000128778
			23.6477	4.68015	18.1387				0.0341415	5.26747e-06	3.43872e-08	0.00012991
		PG	23.4001	25.0204	27.6355				1.44152e-08	9.07843e-09	4.1165e-08	1.02259	1.04803
			23.3849	25.0678	27.4716				1.39309e-08	1.01325e-08	4.16233e-08	1.07566
			23.4801	24.2396	27.2824				2.53226e-08	1.15016e-08	3.884e-08	1.04583
						amplification efficiency			Expression level
	Fig 1B		Ct PKA	Ct 18s	Ct β-actin	A (PKA)	A (18S)	A (β-actin)	E (18S)	E (β-actin)	E (PKA)	Double internal genes calculation	Average	Graph
		HD	20.02	4.48	17.61	1.00051	1.06	0.95	0.0394464	7.50673e-06	9.3573e-07	0.00171654	0.00200579	HD	0.00200579
			19.58	4.39	17.64				0.0420933	7.35734e-06	1.26956e-06	0.00232893		EP	0.00116
			19.82	4.38	17.77				0.0423981	6.74358e-06	1.07493e-06	0.00197189		FB	0.00682295
		EP	19.72	3.53	16.47				0.0782941	1.61136e-05	1.15211e-06	0.00105258	0.00116	MS	0.00449648
			19.48	3.38	16.5				0.0872444	1.5793e-05	1.36071e-06	0.00124316		MG	0.00262359
			19.55	3.62	16.76				0.0733709	1.32679e-05	1.29624e-06	0.00118426		PG	0.00116
		FB	18.97	3.79	19.8				0.0649004	1.73044e-06	1.93798e-06	0.00584486	0.00682295
			18.96	3.78	20.09				0.0653704	1.42484e-06	1.95146e-06	0.00588553
			18.39	3.7	19.73				0.0692552	1.81354e-06	2.89742e-06	0.00873848
		MS	18.37	4.18	17.17				0.0489807	1.00807e-05	2.93788e-06	0.00432999	0.00449648	Normolization and graph
			18.34	4.06	17.42				0.0534111	8.52592e-06	2.99963e-06	0.004421
			18.24	4.13	17.42				0.0507802	8.52592e-06	3.21501e-06	0.00473844
		MG	19.91	3.85	18.89				0.0621504	3.18396e-06	1.00989e-06	0.00250424	0.00262359
			19.7	3.76	19.43				0.0663207	2.21731e-06	1.1682e-06	0.00289678
			19.93	3.96	19.23				0.0574078	2.53529e-06	9.95986e-07	0.00246975
		PG	20	4.71	16.14				0.0334139	2.01013e-05	9.48797e-07	0.00102809	0.00116
			20.5	4.8	15.51				0.0313128	3.06588e-05	6.70815e-07	0.000726879
			20.04	4.7	15.65				0.0336559	2.79136e-05	9.22843e-07	0.000999971
						amplification efficiency			Expression level
	Fig 1C		Ct PKC	Ct 18s	Ct β-actin	A (PKC)	A (18S)	A (β-actin)	E (18S)	E (β-actin)	E (PKC)	Double internal genes calculation	Average	Graph
		HD	25.2684	6.66355	21.0229	1.01444	1.06	0.95	0.00816024	7.62575e-07	2.84479e-08	0.000344258	0.000383231	HD	0.000383231
			25.0729	6.62103	20.8745				0.0084145	8.42288e-07	3.25413e-08	0.000393793		FB	0.000108415
			25.0084	6.65409	20.8161				0.00821613	8.75952e-07	3.40162e-08	0.000411642		MG	9.12637e-05
		FB	27.3939	5.69914	22.5457				0.0163659	2.74882e-07	6.59643e-09	9.91342e-05	0.000108415	MS	0.0103759
			27.1959	5.82045	22.4739				0.0149942	2.8843e-07	7.55813e-09	0.000113587		EP	0.000178393
			27.2096	5.70098	22.5565				0.0163441	2.72904e-07	7.48733e-09	0.000112523		PG	0.000108415
		MG	27.5931	6.15091	21.9962				0.011813	3.97241e-07	5.75171e-09	8.39634e-05	9.12637e-05
			27.3889	6.1039	22.0247				0.0122205	3.89717e-07	6.61909e-09	9.66254e-05
			27.4413	5.97123	22.129				0.0134484	3.63416e-07	6.38459e-09	9.32021e-05
		MS	19.9082	6.33736	20.286				0.0103258	1.24951e-06	1.1344e-06	0.0102809	0.0103759	Normolization and graph
			19.8049	6.3187	20.4556				0.0104659	1.11526e-06	1.21789e-06	0.0110376
			19.9765	6.38121	20.351				0.0100042	1.19622e-06	1.08236e-06	0.00980924
		EP	25.7201	6.35437	20.0241				0.0101999	1.48913e-06	2.08521e-08	0.000158228	0.000178393
			25.423	6.31733	19.915				0.0104762	1.60205e-06	2.5579e-08	0.000194096
			25.5097	6.22836	19.7253				0.0111709	1.81932e-06	2.40975e-08	0.000182854
		PG	25.8436	6.20038	18.4224				0.0113987	4.35541e-06	1.91537e-08	8.51361e-05	0.000108415
			25.9829	6.12321	18.3835				0.0120515	4.47045e-06	1.74051e-08	7.73636e-05
			25.9771	6.1907	18.4707				0.0114786	4.21684e-06	1.74738e-08	7.76691e-05
						amplification efficiency			Expression level
	Fig 1D		Ct CaN	Ct 18s	Ct β-actin	A (CaN)	A (18S)	A (β-actin)	E (18S)	E (β-actin)	E (CaN)	Double internal genes calculation	Average	Graph
		HD	29.5736	5.00484	18.3713	0.988988	1.06	0.95	0.0270101	4.50721e-06	1.4736e-09	4.20368e-06	3.44778e-06	HD	3.44778e-06
			29.9759	4.94788	18.3202				0.0281435	4.66414e-06	1.11747e-09	3.18777e-06		EP	1.7832e-06
			30.0877	4.97135	18.4809				0.0276709	4.18822e-06	1.03478e-09	2.95189e-06		FB	1.03348e-05
		EP	29.9813	4.23242	17.3038				0.0471624	9.21652e-06	1.1133e-09	1.72529e-06	1.7832e-06	MS	4.69639e-06
			30.1082	4.13222	17.4691				0.0506989	8.25017e-06	1.02027e-09	1.58111e-06		MG	3.6736e-06
			29.7354	4.21818	17.4556				0.0476497	8.32476e-06	1.31845e-09	2.0432e-06		PG	4.81245e-06
		FB	28.9743	4.4689	20.8039				0.0397635	8.83129e-07	2.22507e-09	1.1395e-05	1.03348e-05
			29.2936	4.39675	20.7013				0.0418887	9.45972e-07	1.78644e-09	9.14867e-06
			29.0987	4.33363	20.765				0.0438409	9.0645e-07	2.04262e-09	1.04606e-05
		MS	29.2593	4.52181	18.1831				0.0382741	5.11311e-06	1.82911e-09	4.21056e-06	4.69639e-06	Normolization and graph
			28.9553	4.57322	18.0488				0.0368802	5.59433e-06	2.25436e-09	5.18948e-06
			29.1027	4.62777	18.3205				0.0354566	4.66325e-06	2.03701e-09	4.68914e-06
		MG	30.4017	4.38772	20.2653				0.0421626	1.26697e-06	8.33816e-10	3.50986e-06	3.6736e-06
			30.5085	4.51763	19.9749				0.0383897	1.53906e-06	7.74801e-10	3.26144e-06
			30.1236	4.5158	20.0336				0.0384405	1.47969e-06	1.00953e-09	4.24949e-06
		PG	28.8302	5.22436	16.2714				0.0230532	1.8407e-05	2.45679e-09	4.03e-06	4.81245e-06
			28.2479	5.30396	16.293				0.0217663	1.81423e-05	3.66671e-09	6.0147e-06
			28.7049	5.27332	16.7289				0.0222529	1.35472e-05	2.67787e-09	4.39265e-06
						amplification efficiency			Expression level
	Fig 1E		Ct ACC	Ct 18s	Ct β-actin	A (ACC)	A (18S)	A (β-actin)	E (18S)	E (β-actin)	E (ACC)	Double internal genes calculation	Average	Graph
		HD	24.4104	6.22155	15.2636	1.02	1.06	0.95	0.0124384	3.61613e-05	3.34787e-08	0.00610719	0.00603491	HD	0.00603491
			24.475	5.26579	15.0349				0.0241983	4.21519e-05	3.19882e-08	0.0058353		MS	0.00413922
			24.3976	5.28243	15.1033				0.0239154	4.02643e-05	3.37805e-08	0.00616225		FB	0.011538
		MS	24.4867	5.29192	15.1724				0.0237555	3.84412e-05	3.17238e-08	0.00440218	0.00413922	MG	0.0286629
			24.5705	4.51797	14.7718				0.0410497	5.02767e-05	2.99041e-08	0.00414967		EP	0.0141292
			24.671	4.56809	14.9702				0.0396213	4.40188e-05	2.78585e-08	0.0038658		PG	0.011056
		FB	24.6941	4.55857	15.1472				0.0398887	3.90961e-05	2.7408e-08	0.011486	0.011538
			24.734	4.54759	15.3134				0.0401994	3.49768e-05	2.66486e-08	0.0111677
			24.6367	4.55244	15.347				0.0400619	3.41968e-05	2.854e-08	0.0119604
		MG	23.3275	4.5804	15.9613				0.0392779	2.26578e-05	7.18403e-08	0.0291885	0.0286629	Normolization and graph
			23.3483	4.44245	16.1137				0.0433002	2.04588e-05	7.07955e-08	0.028764
			23.3846	4.46688	16.0422				0.0425591	2.14624e-05	6.90048e-08	0.0280364
		EP	23.2852	4.46	15.9602				0.0427666	2.26752e-05	7.40181e-08	0.0136269	0.0141292
			23.2574	4.70608	15.7892				0.0359398	2.54271e-05	7.54824e-08	0.0138965
			23.1619	4.71111	15.9798				0.0358122	2.23791e-05	8.07399e-08	0.0148644
		PG	23.2988	4.7002	16.591				0.0360894	1.48583e-05	7.33083e-08	0.0117733	0.011056
			23.4491	4.65891	16.6726				0.0371579	1.40682e-05	6.59399e-08	0.0105899
			23.4206	4.72482	16.7078				0.035467	1.37398e-05	6.72775e-08	0.0108048
						amplification efficiency			Expression level
	Fig 1F		Ct Des-14	Ct 18s	Ct β-actin	A (Des-14)	A (18S)	A (β-actin)	E (18S)	E (β-actin)	E (Des-14)	Double internal genes calculation	Average	Graph
		HD	26.1012	5.46628	19.7338	1.02734	1.06	0.95	0.0193605	1.80897e-06	9.74593e-09	5.18078e-05	5.37793e-05	HD	5.37793e-05
			26.0951	5.60634	19.5537				0.0174994	2.04099e-06	9.78828e-09	5.2033e-05		EP	3.24994e-05
			25.9538	5.63529	19.5346				0.0171376	2.06719e-06	1.08162e-08	5.7497e-05		FB	0.000223431
		EP	25.5688	4.47527	18.1618				0.0395814	5.18641e-06	1.41984e-08	3.23233e-05	3.24994e-05	MS	1.48982e-05
			25.5043	4.5053	18.0845				0.0387328	5.4622e-06	1.48607e-08	3.38311e-05		MG	0.000301458
			25.6123	4.50097	18.4709				0.0388539	4.21612e-06	1.37682e-08	3.13439e-05		PG	0.0201518
		FB	24.5892	4.70737	21.9128				0.0334775	4.20078e-07	2.83731e-08	0.000239299	0.000223431
			24.8022	4.78109	21.7986				0.031743	4.53488e-07	2.44081e-08	0.000205858
			24.6755	4.72106	21.9348				0.0331483	4.13917e-07	2.6694e-08	0.000225138
		MS	27.2875	4.97604	19.3218				0.0275773	2.38401e-06	4.21436e-09	1.56073e-05	1.48982e-05	Normolization and graph
			27.4991	4.87988	19.2736				0.0295589	2.46225e-06	3.62893e-09	1.34392e-05
			27.2838	4.76502	19.2452				0.0321133	2.50962e-06	4.22541e-09	1.56482e-05
		MG	23.9274	4.74451	21.2167				0.0325922	6.69703e-07	4.52921e-08	0.000336278	0.000301458
			24.2327	4.94073	21.5498				0.0282891	5.35742e-07	3.65014e-08	0.00027101
			24.1028	4.89317	21.3656				0.0292767	6.0612e-07	4.00132e-08	0.000297084
		PG	15.6316	4.70226	17.435				0.033601	8.44093e-06	1.59307e-05	0.0279432	0.0300181
			15.4001	4.45296	17.337				0.0402237	9.01351e-06	1.87626e-05	0.0329103
			15.5693	4.58149	17.3328				0.0366607	9.03879e-06	1.66476e-05	0.0292006
						amplification efficiency			Expression level
	Fig 1G		Ct FAR-like	Ct 18s	Ct β-actin	A (FAR-like)	A (18S)	A (β-actin)	E (18S)	E (β-actin)	E (FAR-like)	Double internal genes calculation	Average	Graph
		HD	23.4065	5.31953	18.9818	1.13146	1.06	0.95	0.0215232	2.99409e-06	2.02679e-08	7.65551e-05	7.62145e-05	HD	7.62145e-05
			23.4698	5.2095	18.8839				0.0233018	3.19704e-06	1.93198e-08	7.29739e-05		MS	4.36655e-05
			23.3631	5.20034	18.9544				0.0234563	3.04951e-06	2.09455e-08	7.91145e-05		FB	0.000109845
		MS	23.5532	4.51879	18.5199				0.0383575	4.08014e-06	1.81383e-08	4.39269e-05	4.36655e-05	MG	7.41552e-05
			23.5417	4.4664	18.3153				0.0398354	4.67967e-06	1.82965e-08	4.431e-05		EP	0.000128101
			23.5888	4.50436	18.4186				0.0387591	4.36662e-06	1.76564e-08	4.27598e-05		PG	1.04803
		FB	23.6164	4.51133	21.1829				0.0385647	6.85081e-07	1.72918e-08	0.000106383	0.000109845
			23.4996	4.49119	21.2277				0.039129	6.64791e-07	1.88895e-08	0.000116213
			23.6095	4.46963	21.1441				0.0397428	7.03091e-07	1.73821e-08	0.000106939
		MG	23.5317	4.35372	20.2245				0.0432098	1.30206e-06	1.8436e-08	8.0112e-05	7.41552e-05	Normolization and graph
			23.7299	4.39855	20.3461				0.0418345	1.20019e-06	1.58686e-08	6.89557e-05
			23.6474	4.37199	20.3083				0.0426439	1.23097e-06	1.68909e-08	7.3398e-05
		EP	22.1669	4.73485	18.3241				0.0328201	4.65211e-06	5.17887e-08	0.000125614	0.000128101
			22.1341	4.6904	18.142				0.0338899	5.25564e-06	5.30933e-08	0.000128778
			22.1225	4.68015	18.1387				0.0341415	5.26747e-06	5.356e-08	0.00012991
		PG	24.1075	4.70226	27.6355				1.44152e-08	9.07843e-09	1.19237e-08	1.02259	1.04803
			24.0407	4.45296	27.4716				1.39309e-08	1.01325e-08	1.25425e-08	1.07566
			24.0778	4.58149	27.2824				2.53226e-08	1.15016e-08	1.21947e-08	1.04583
						amplification efficiency			Expression level
	Fig 1H		Ct FAR14	Ct 18s	Ct β-actin	A (FAR14)	A (18S)	A (β-actin)	E (18S)	E (β-actin)	E (FAR14)	Double internal genes calculation	Average	Graph
		HD	21.996	5.54946	19.3095	1.07997	1.06	0.95	0.0182326	2.40377e-06	1.00932e-07	0.000484158	0.000508813	HD	0.000508813
			21.8506	5.61711	19.3418				0.0173639	2.35226e-06	1.12278e-07	0.000538583		MS	2.89856e-05
			21.942	5.5227	19.2733				0.0185881	2.46277e-06	1.05005e-07	0.000503697		FB	0.000193618
		MS	26.6352	4.75821	21.6369				0.0322715	5.05369e-07	3.37683e-09	2.63689e-05	2.89856e-05	MG	0.000181234
			26.4638	4.81717	21.6023				0.0309272	5.17235e-07	3.82851e-09	2.98959e-05		EP	3.80461e-05
			26.4279	4.77169	21.5693				0.0319591	5.28794e-07	3.93045e-09	3.06919e-05		PG	0.0444435
		FB	23.3921	4.61089	20.7298				0.0358911	9.28073e-07	3.63082e-08	0.000198939	0.000193618
			23.5485	4.60119	20.5707				0.0361432	1.03247e-06	3.23792e-08	0.000177411
			23.3544	4.58156	20.709				0.0366589	9.41107e-07	3.7324e-08	0.000204505
		MG	22.683	4.66774	18.762				0.0344487	3.46914e-06	6.1029e-08	0.00018217	0.000181234	Normolization and graph
			22.6363	4.84247	18.853				0.0303678	3.26379e-06	6.31524e-08	0.000188508
			22.7533	4.71673	18.7195				0.0332519	3.5694e-06	5.79656e-08	0.000173025
		EP	24.8722	4.99067	18.7197				0.0272878	3.5689e-06	1.2281e-08	3.71287e-05	3.80461e-05
			24.8417	4.9576	18.5388				0.0279467	4.02867e-06	1.25592e-08	3.79698e-05
			24.8037	4.89853	18.5221				0.0291638	4.07394e-06	1.29131e-08	3.90398e-05
		PG	28.2744	24.5165	27.1367				2.07368e-08	1.26809e-08	1.01665e-09	0.0458792	0.0444435
			27.9659	23.6615	27.2276				3.84323e-08	1.19316e-08	1.27436e-09	0.057509
			28.8571	22.8377	27.2254				6.96401e-08	1.19498e-08	6.63494e-10	0.0299421

## Sheet: Fig2-raw
					amplification efficiency			Expression level
Fig 2A		Ct PBANR	Ct 18s	Ct β-actin	A (PBANR)	A (18S)	A (β-actin)	E (18S)	E (β-actin)	E (PKA)	Double internal genes calculation	Average	Graph
	-72h	23.8455	4.70311	15.9707	1.06832	1.06	0.95	0.0335805	2.25164e-05	2.97824e-08	3.40259e-05	3.41475e-05	-72h	3.41475e-05
		23.9259	4.66442	15.9594				0.0345313	2.26874e-05	2.80913e-08	3.20938e-05		-48h	6.01158e-05
		23.7556	4.76124	15.9024				0.0322011	2.35703e-05	3.17929e-08	3.63228e-05		-24h	7.97239e-05
	-48h	23.9067	5.66737	17.1748				0.0167455	1.00484e-05	2.84879e-08	6.51758e-05	6.01158e-05	0h	8.20203e-05
		24.118	5.41362	17.1613				0.0201103	1.01397e-05	2.44322e-08	5.5897e-05		24h	5.63112e-05
		24.0372	5.39717	17.1926				0.0203504	9.92919e-06	2.59086e-08	5.92747e-05		48h	4.18103e-05
	-24h	23.1037	4.97857	16.4238				0.027527	1.66198e-05	5.10622e-08	7.54932e-05	7.97239e-05	72h	5.79779e-05
		23.0275	4.92368	16.4691				0.0286392	1.61236e-05	5.39672e-08	7.97881e-05
		22.9585	4.99382	16.458				0.0272258	1.62432e-05	5.6742e-08	8.38904e-05
	0h	23.5659	5.44976	17.0683				0.0195927	1.07917e-05	3.64928e-08	8.21157e-05	8.20203e-05	Normolization and graph
		23.6406	5.43929	17.2808				0.0197413	9.35948e-06	3.45637e-08	7.7775e-05
		23.4996	5.39586	17.2339				0.0203698	9.65818e-06	3.82946e-08	8.61701e-05
	24h	23.4422	4.64429	16.4849				0.0350365	1.59538e-05	3.99249e-08	5.22946e-05	5.63112e-05
		23.3496	4.56471	16.5231				0.0371073	1.555e-05	4.27058e-08	5.59371e-05
		23.2371	4.57173	16.4246				0.03692	1.66113e-05	4.63434e-08	6.07018e-05
	48h	24.419	5.10734	17.5808				0.0250845	7.65503e-06	1.96314e-08	4.43429e-05	4.18103e-05
		24.5303	5.1232	17.6026				0.024799	7.5442e-06	1.81057e-08	4.08966e-05
		24.5543	5.06601	17.4972				0.0258439	8.09585e-06	1.77935e-08	4.01915e-05
	72h	23.2644	4.51649	16.3951				0.0384213	1.69434e-05	4.5431e-08	5.70669e-05	5.79779e-05
		23.2347	4.54571	16.3151				0.0376197	1.78763e-05	4.64253e-08	5.83158e-05
		23.2291	4.62608	16.45				0.0354998	1.63306e-05	4.66125e-08	5.8551e-05
					amplification efficiency			Expression level
Fig 2B		Ct PKA	Ct 18s	Ct β-actin	A (PKA)	A (18S)	A (β-actin)	E (18S)	E (β-actin)	E (PKA)	Double internal genes calculation	Average	Graph
	-72h	21.9225	4.61591	16.2406	1.00051	1.06	0.95	0.0357613	1.87916e-05	2.50161e-07	0.000296549	0.000300371	-72h	0.000300371
		21.9936	4.61378	16.2189				0.0358163	1.90666e-05	2.38126e-07	0.000282282		-48h	0.000292649
		21.8025	4.50919	16.1283				0.0386243	2.02591e-05	2.71869e-07	0.000322283		-24h	0.000367064
	-48h	21.6811	4.47223	15.9956				0.0396683	2.21433e-05	2.95744e-07	0.000317575	0.000292649	0h	0.000336475
		21.8369	4.50705	15.9343				0.0386838	2.30719e-05	2.65473e-07	0.000285071		24h	0.000480056
		21.8871	4.45748	16.0935				0.0400928	2.07371e-05	2.56374e-07	0.0002753		48h	0.000460603
	-24h	21.7554	4.38846	16.4059				0.0421402	1.68203e-05	2.80892e-07	0.000333637	0.000367064	72h	0.000516915
		21.5698	4.46807	16.4061				0.0397876	1.68186e-05	3.19487e-07	0.000379479
		21.5375	4.48298	16.4553				0.0393616	1.62732e-05	3.26726e-07	0.000388077
	0h	22.2037	4.69015	17.0168				0.033896	1.11709e-05	2.05844e-07	0.000338888	0.000336475	Normolization and graph
		22.2785	4.68997	17.1463				0.0339004	1.02422e-05	1.9545e-07	0.000321775
		22.1623	4.66632	17.0313				0.0344838	1.10625e-05	2.11841e-07	0.000348762
	24h	21.494	4.62087	16.8117				0.0356337	1.28159e-05	3.36726e-07	0.000506062	0.000480056
		21.6894	4.62891	16.8202				0.0354274	1.27434e-05	2.94043e-07	0.000441914
		21.5341	4.62949	16.9256				0.0354126	1.18743e-05	3.27497e-07	0.000492192
	48h	22.0283	4.70998	17.4466				0.0334144	8.37558e-06	2.32474e-07	0.00045788	0.000460603
		21.9926	4.81924	17.5858				0.0308812	7.62957e-06	2.38292e-07	0.000469339
		22.0387	4.66049	17.6166				0.0346292	7.47383e-06	2.30803e-07	0.000454588
	72h	21.6542	4.5715	17.5576				0.0369259	7.77482e-06	3.0132e-07	0.000565775	0.000516915
		21.9104	4.62569	17.5707				0.0355098	7.70721e-06	2.52276e-07	0.000473688
		21.8002	4.6988	17.404				0.0336852	8.61764e-06	2.72298e-07	0.000511281
					amplification efficiency			Expression level
Fig 2C		Ct PKC	Ct 18s	Ct β-actin	A (PKC)	A (18S)	A (β-actin)	E (18S)	E (β-actin)	E (PKC)	Double internal genes calculation	Average	Graph
	-72h	24.5713	4.71978	15.5192	1.01444	1.06	0.95	0.0331791	3.04695e-05	4.59434e-08	4.80729e-05	4.77013e-05	-72h	4.77013e-05
		24.6276	4.82501	15.4798				0.0307527	3.12861e-05	4.41987e-08	4.62474e-05		-48h	6.66845e-05
		24.5499	4.62246	16.0193				0.0355927	2.17951e-05	4.66225e-08	4.87835e-05		-24h	9.55594e-05
	-48h	23.419	4.47978	14.5684				0.0394528	5.76184e-05	1.01467e-07	6.72437e-05	6.66845e-05	0h	5.0053e-05
		23.4174	4.45415	14.598				0.0401892	5.64881e-05	1.01577e-07	6.73168e-05		24h	9.91667e-05
		23.4574	4.48485	14.5537				0.0393086	5.81892e-05	9.88251e-08	6.54929e-05		48h	0.000198806
	-24h	23.6767	4.47414	16.2554				0.0396136	1.86049e-05	8.49929e-08	9.90024e-05	9.55594e-05	72h	0.000147695
		23.6543	4.46441	16.2567				0.0398928	1.8589e-05	8.63126e-08	0.00010054
		23.8623	4.49123	16.2971				0.0391281	1.80928e-05	7.48056e-08	8.7136e-05
	0h	24.5971	4.62197	15.9793				0.0356054	2.23871e-05	4.5135e-08	5.23161e-05	5.0053e-05	Normolization and graph
		24.6719	4.68709	15.9692				0.0339708	2.25386e-05	4.28717e-08	4.96927e-05
		24.7178	4.70003	16.1477				0.0336552	1.99979e-05	4.1541e-08	4.81503e-05
	24h	24.6562	5.00107	17.4765				0.0270837	8.20944e-06	4.33366e-08	9.25774e-05	9.91667e-05
		24.5425	4.98186	17.4165				0.0274619	8.54572e-06	4.68625e-08	0.00010011
		24.4757	5.18848	17.425				0.0236578	8.49741e-06	4.90642e-08	0.000104813
	48h	24.5133	5.78703	18.7362				0.0153601	3.52949e-06	4.78125e-08	0.000203311	0.000198806
		24.6588	5.78143	18.7152				0.0154223	3.57952e-06	4.32613e-08	0.000183958
		24.4721	5.76295	18.7003				0.0156294	3.6155e-06	4.91858e-08	0.00020915
	72h	23.1532	4.47999	16.4202				0.0394466	1.66603e-05	1.21816e-07	0.000152325	0.000147695
		23.2568	4.48946	16.4751				0.0391781	1.60583e-05	1.13441e-07	0.000141853
		23.1862	4.47561	16.4822				0.0395715	1.59827e-05	1.19082e-07	0.000148907
					amplification efficiency			Expression level
Fig 2D		Ct CaN	Ct 18s	Ct β-actin	A (CaN)	A (18S)	A (β-actin)	E (18S)	E (β-actin)	E (CaN)	Double internal genes calculation	Average	Graph
	-72h	30.5085	4.81134	15.2372	0.988988	1.06	0.95	0.0310576	3.68084e-05	7.74763e-10	7.21151e-07	7.82043e-07	-72h	7.82043e-07
		30.2247	4.75366	15.2609				0.0323776	3.62289e-05	9.41721e-10	8.76557e-07		-48h	6.37952e-07
		30.4546	4.75646	15.2919				0.0323122	3.54837e-05	8.0406e-10	7.48421e-07		-24h	9.27538e-07
	-48h	30.137	4.5559	14.3837				0.0373439	6.52098e-05	1.00027e-09	6.52066e-07	6.37952e-07	0h	1.22592e-06
		29.9169	4.5926	14.5182				0.0363679	5.959e-05	1.16373e-09	7.58622e-07		24h	1.33238e-06
		30.514	4.55914	14.3633				0.0372568	6.61079e-05	7.71864e-10	5.03168e-07		48h	1.92578e-06
	-24h	30.1863	4.60876	15.5008				0.0359463	3.08494e-05	9.66914e-10	9.182e-07	9.27538e-07	72h	1.66211e-06
		30.3645	4.67022	15.7172				0.034387	2.66854e-05	8.55437e-10	8.1234e-07
		29.9884	4.6696	15.6107				0.0344025	2.86581e-05	1.10789e-09	1.05207e-06
	0h	29.8605	4.68115	16.3798				0.0341168	1.71181e-05	1.20976e-09	1.54784e-06	1.22592e-06	Normolization and graph
		30.3729	4.6863	16.2972				0.0339903	1.8092e-05	8.50519e-10	1.0882e-06
		30.4363	4.63727	16.304				0.0352143	1.80093e-05	8.14199e-10	1.04173e-06
	24h	30.3141	4.93068	17.0175				0.028495	1.11657e-05	8.85568e-10	1.53134e-06	1.33238e-06
		30.732	4.89369	16.9829				0.0292658	1.14275e-05	6.64419e-10	1.14893e-06
		30.5336	4.84473	16.9631				0.0303183	1.15799e-05	7.61534e-10	1.31686e-06
	48h	30.3012	4.8227	17.587				0.030804	7.62338e-06	8.93458e-10	1.88308e-06	1.92578e-06
		30.1698	4.95183	17.6629				0.0280634	7.24537e-06	9.77948e-10	2.06115e-06
		30.3403	4.72424	17.6728				0.0330724	7.19736e-06	8.69759e-10	1.83313e-06
	72h	30.5145	5.03143	17.0874				0.0264969	1.06547e-05	7.71598e-10	1.49858e-06	1.66211e-06
		29.9995	4.94162	17.2319				0.0282709	9.67148e-06	1.09949e-09	2.13539e-06
		30.6638	5.03284	17.3249				0.0264699	9.08666e-06	6.96316e-10	1.35237e-06
					amplification efficiency			Expression level
Fig 2E		Ct ACC	Ct 18s	Ct β-actin	A (ACC)	A (18S)	A (β-actin)	E (18S)	E (β-actin)	E (ACC)	Double internal genes calculation	Average	Graph
	-72h	25.4448	4.94892	16.5274	1.02	1.06	0.95	0.0281223	1.55054e-05	1.61436e-08	2.39988e-05	2.49811e-05	-72h	2.49811e-05
		25.3587	4.95092	16.4897				0.0280818	1.5902e-05	1.71539e-08	2.55007e-05		-48h	3.85609e-05
		25.3619	4.87314	16.4802				0.0297031	1.60037e-05	1.71155e-08	2.54436e-05		-24h	4.12615e-05
	-48h	25.662	5.60555	17.6052				0.0175094	7.53104e-06	1.38511e-08	3.77177e-05	3.85609e-05	0h	7.65608e-05
		25.6426	5.66625	17.5591				0.016759	7.76693e-06	1.40417e-08	3.82366e-05		24h	9.5649e-05
		25.5883	5.624	17.4673				0.0172778	8.26006e-06	1.45895e-08	3.97285e-05		48h	0.000105547
	-24h	25.0589	5.17772	16.9068				0.0238422	1.20247e-05	2.11915e-08	3.95778e-05	4.12615e-05	72h	0.00012092
		25.0018	5.19156	16.8468				0.0236054	1.25182e-05	2.2063e-08	4.12055e-05
		24.9413	5.18268	16.9875				0.0237572	1.13918e-05	2.30246e-08	4.30013e-05
	0h	24.6309	5.63037	17.6963				0.0171986	7.0852e-06	2.86565e-08	8.17007e-05	7.65608e-05	Normolization and graph
		24.7772	5.71936	17.6924				0.0161288	7.10336e-06	2.58488e-08	7.36958e-05
		24.7659	5.59223	17.6067				0.0176785	7.52332e-06	2.60558e-08	7.42858e-05
	24h	23.7201	4.80233	16.9792				0.0312601	1.14555e-05	5.44697e-08	9.03054e-05	9.5649e-05
		23.629	4.75371	16.9935				0.0323765	1.13463e-05	5.80835e-08	9.62967e-05
		23.5706	4.73519	17.0188				0.0328121	1.11554e-05	6.05252e-08	0.000100345
	48h	24.2416	5.32761	17.9765				0.021398	5.87201e-06	3.77082e-08	0.000107143	0.000105547
		24.3161	5.34058	18.0977				0.0211986	5.41402e-06	3.57789e-08	0.000101661
		24.2325	5.26386	17.9777				0.0224055	5.86757e-06	3.79523e-08	0.000107837
	72h	23.3166	4.73835	16.9505				0.0327374	1.16781e-05	7.23954e-08	0.000115711	0.00012092
		23.2646	4.78382	16.8339				0.0316805	1.2627e-05	7.50992e-08	0.000120032
		23.1844	4.76926	16.8795				0.0320152	1.22474e-05	7.94698e-08	0.000127018
					amplification efficiency			Expression level
Fig 2F		Ct Des-14	Ct 18s	Ct β-actin	A (Des-14)	A (18S)	A (β-actin)	E (18S)	E (β-actin)	E (Des-14)	Double internal genes calculation	Average	Graph
	-72h	18.9397	4.91835	16.3742	1.02734	1.06	0.95	0.0287495	1.71818e-05	0.00211013	0.00211013	0.00227863	-72h	0.00227863
		18.759	4.90362	16.2213				0.0290568	1.90356e-05	0.00239755	0.00239755		-48h	0.0102054
		18.8005	4.8808	16.262				0.0295394	1.85237e-05	0.00232822	0.00232822		-24h	0.0139642
	-48h	17.2131	5.07623	17.0952				0.0256539	1.05986e-05	0.0101558	0.0101558	0.0102054	0h	0.0160085
		17.2243	5.12261	17.3103				0.0248095	9.17606e-06	0.0100762	0.0100762		24h	0.0267849
		17.1817	5.03237	17.036				0.0264789	1.10281e-05	0.0103843	0.0103843		48h	0.0333542
	-24h	15.7691	4.47476	15.7228				0.0395958	2.65839e-05	0.0140898	0.0140898	0.0139642	72h	0.0311059
		15.7856	4.44703	15.6891				0.0403962	2.7192e-05	0.0139264	0.0139264
		15.7907	4.4655	15.6626				0.0398614	2.76793e-05	0.0138765	0.0138765
	0h	15.9703	4.55196	16.437				0.0374503	1.64734e-05	0.0162129	0.0162129	0.0160085	Normolization and graph
		16.0223	4.5604	16.4629				0.037223	1.61904e-05	0.0156285	0.0156285
		15.9728	4.58807	16.5024				0.0364871	1.57671e-05	0.0161842	0.0161842
	24h	15.6727	4.90527	17.0083				0.0290222	1.12342e-05	0.0260507	0.0260507	0.0267849
		15.6088	4.85663	16.8778				0.0300591	1.22609e-05	0.0272538	0.0272538
		15.6194	4.83282	16.9185				0.03058	1.1931e-05	0.0270503	0.0270503
	48h	15.5077	4.80513	17.3255				0.0311971	9.08334e-06	0.0326511	0.0326511	0.0333542
		15.477	4.81645	17.3859				0.0309433	8.72293e-06	0.0333693	0.0333693
		15.4487	4.76828	17.2908				0.0320379	9.29698e-06	0.0340421	0.0340421
	72h	15.15	4.63125	16.6386				0.0353677	1.43926e-05	0.0319347	0.0319347	0.0311059
		15.2007	4.75129	16.5603				0.032433	1.5168e-05	0.030811	0.030811
		15.2117	4.72921	16.6394				0.0329539	1.4385e-05	0.0305719	0.0305719
					amplification efficiency			Expression level
Fig 2G		Ct FAR-like	Ct 18s	Ct β-actin	A (FAR-like)	A (18S)	A (β-actin)	E (18S)	E (β-actin)	E (FAR-like)	Double internal genes calculation	Average	Graph
	-72h	23.0094	4.70311	15.9707	1.13146	1.06	0.95	0.0335805	2.25164e-05	2.73745e-08	3.12749e-05	3.15199e-05	-72h	3.15199e-05
		23.0552	4.66442	15.9594				0.0345313	2.26874e-05	2.64417e-08	3.02092e-05		-48h	3.59666e-05
		22.9354	4.76124	15.9024				0.0322011	2.35703e-05	2.89507e-08	3.30756e-05		-24h	4.80205e-05
	-48h	23.7004	5.66737	17.1748				0.0167455	1.00484e-05	1.62264e-08	3.71234e-05	3.59666e-05	0h	5.56601e-05
		23.7516	5.41362	17.1613				0.0201103	1.01397e-05	1.56095e-08	3.57121e-05		24h	9.89575e-05
		23.7758	5.39717	17.1926				0.0203504	9.92919e-06	1.53264e-08	3.50644e-05		48h	0.000196478
	-24h	22.7848	4.97857	16.4238				0.027527	1.66198e-05	3.24462e-08	4.79703e-05	4.80205e-05	72h	0.000208901
		22.7427	4.92368	16.4691				0.0286392	1.61236e-05	3.34957e-08	4.95219e-05
		22.8239	4.99382	16.458				0.0272258	1.62432e-05	3.14988e-08	4.65695e-05
	0h	23.1217	5.44976	17.0683				0.0195927	1.07917e-05	2.51435e-08	5.65778e-05	5.56601e-05	Normolization and graph
		23.0795	5.43929	17.2808				0.0197413	9.35948e-06	2.59597e-08	5.84142e-05
		23.2335	5.39586	17.2339				0.0203698	9.65818e-06	2.31039e-08	5.19883e-05
	24h	21.6062	4.64429	16.4849				0.0350365	1.59538e-05	7.91652e-08	0.000103693	9.89575e-05
		21.6831	4.56471	16.5231				0.0371073	1.555e-05	7.46904e-08	9.78313e-05
		21.7171	4.57173	16.4246				0.03692	1.66113e-05	7.27949e-08	9.53486e-05
	48h	21.3481	5.10734	17.5808				0.0250845	7.65503e-06	9.62458e-08	0.000217397	0.000196478
		21.5014	5.1232	17.6026				0.024799	7.5442e-06	8.56979e-08	0.000193572
		21.6088	5.06601	17.4972				0.0258439	8.09585e-06	7.901e-08	0.000178465
	72h	20.5435	4.51649	16.3951				0.0384213	1.69434e-05	1.76932e-07	0.000222248	0.000208901
		20.6706	4.54571	16.3151				0.0376197	1.78763e-05	1.60711e-07	0.000201872
		20.666	4.62608	16.45				0.0354998	1.63306e-05	1.61275e-07	0.000202582
					amplification efficiency			Expression level
Fig 2H		Ct FAR14	Ct 18s	Ct β-actin	A (FAR14)	A (18S)	A (β-actin)	E (18S)	E (β-actin)	E (FAR14)	Double internal genes calculation	Average	Graph
	-72h	23.9661	4.78718	16.4576	1.07997	1.06	0.95	0.0316038	1.6248e-05	2.38474e-08	3.24216e-05	3.87861e-05	-72h	3.87861e-05
		23.5951	4.68176	16.5944				0.0341019	1.4825e-05	3.12929e-08	4.2544e-05		-48h	3.08609e-05
		23.6325	4.64901	16.3571				0.0349174	1.73797e-05	3.04461e-08	4.13928e-05		-24h	3.50889e-05
	-48h	24.8966	5.36405	17.48				0.0208427	8.18984e-06	1.20634e-08	3.00449e-05	3.08609e-05	0h	3.46263e-05
		24.8228	5.39598	17.5863				0.0203679	7.62712e-06	1.2734e-08	3.17149e-05		24h	5.17035e-05
		24.8617	5.42328	17.5335				0.0199706	7.9016e-06	1.23758e-08	3.08229e-05		48h	5.70846e-05
	-24h	24.1321	4.98497	16.8008				0.0274001	1.29104e-05	2.11179e-08	3.55062e-05	3.50889e-05	72h	6.03546e-05
		24.1433	5.02946	16.7639				0.0265346	1.3233e-05	2.09446e-08	3.5215e-05
		24.1695	4.96085	16.781				0.0278814	1.30829e-05	2.05466e-08	3.45456e-05
	0h	24.7175	5.37229	17.5908				0.0207191	7.60414e-06	1.37544e-08	3.45139e-05	3.46263e-05	Normolization and graph
		24.7733	5.27582	17.5937				0.0222129	7.58933e-06	1.32036e-08	3.31319e-05
		24.6512	5.33132	17.7025				0.0213409	7.05566e-06	1.44395e-08	3.62331e-05
	24h	23.6297	4.56898	17.0033				0.0369931	1.1272e-05	3.05103e-08	4.661e-05	5.17035e-05
		23.3844	4.55617	16.9651				0.0373367	1.1564e-05	3.65139e-08	5.57816e-05
		23.4615	4.55451	16.9495				0.0373814	1.16858e-05	3.45092e-08	5.27191e-05
	48h	23.9642	5.00191	17.9424				0.0270672	6.00802e-06	2.38809e-08	6.0434e-05	5.70846e-05
		24.1762	5.03323	17.9407				0.0264625	6.01467e-06	2.04464e-08	5.17425e-05
		23.9952	5.12284	17.964				0.0248055	5.92154e-06	2.33449e-08	5.90775e-05
	72h	23.2114	4.46771	16.8718				0.0397978	1.23101e-05	4.14453e-08	5.98575e-05	6.03546e-05
		23.19	4.50457	16.856				0.0387531	1.2441e-05	4.20992e-08	6.08019e-05
		23.199	4.5686	16.8367				0.0370035	1.26031e-05	4.1824e-08	6.04044e-05

## Sheet: Fig3-raw data
Fig 3A
				0	(dark night)	Peak Area		Normalization		Mean	Significance	(dark night)	Z12-14:OAC in different dark night
					0	5448	5596	15.321	15.7372	15.52	e	0	15.321	15.7372
					1	34061	33406	95.7873	93.9453	94.87	b	1	95.7873	93.9453
				1	2	34932	36186	98.2367	101.763	100	a	2	98.2367	101.763
					3	21500	22637	60.4629	63.6604	62.06	c	3	60.4629	63.6604
					4	17747	17203	49.9086	48.3788	49.14	d	4	49.9086	48.3787
					5	5761	5740	16.2012	16.1422	16.17	e	5	16.2012	16.1422
				2
				3
				4
				5
		repeat 1		repeat 2		repeat 3		calculation
Fig 3B	(dark night)	mated females	Total females	mated females	Total females	mated females	Total females	repeat 1	repeat 2	repeat3	Mean
	0	8	40	6	40	6	40	20	15	15	16.6667
	1	19	40	17	40	19	40	47.5	42.5	47.5	45.8333
	2	39	40	38	40	38	40	97.5	95	95	95.8333
	3	24	40	25	40	25	40	60	62.5	62.5	61.6667
	4	15	40	16	40	15	40	37.5	40	37.5	38.3333
	5	7	40	7	40	9	40	17.5	17.5	22.5	19.1667

## Sheet: Fig4-raw data
Fig 4AB
								Z12-14:OAC
					0 min	PBAN incubation		Peak Area		Normalization		Mean	Significance
							0 min	8717	6908	26.444	20.9562	23.7001	d
							30 min	12707	12945	38.5481	39.2701	38.9091	c
							60 min	11425	12874	34.659	39.0547	36.8569	b
							90 min	30796	35132	93.4231	106.577	100	a
							120 min	15151	17576	45.9623	53.3188	49.6405	b
										32964
					30 min
					60 min
								E12-14:OAC
						PBAN incubation		Peak Area		Normalization		Mean	Significance
							0 min	8737	7272	28.4292	23.6622	26.0457	d
							30 min	12458	12381	40.5369	40.2863	40.4116	c
							60 min	17951	18080	58.4105	58.8302	58.6204	b
							90 min	27215	34250	88.5545	111.446	100	a
					90 min		120 min	13941	17922	45.3624	58.3161	51.8393	b
										30732.5
					120 min
Fig 4C				amplification efficiency			Expression level
	Ct delta-14	Ct 18s	Ct β-actin	A (dPBANR)	A (18S)	A (β-actin)	E (18S)	E (β-actin)	E (delta-14)	Double internal genes calculation	Average	Normolization	Average
dsEGFP	24.2528	4.0486	15.1724	1.06832	1.05774	0.954349	4.0486	15.1724	4.75884e-08	3.06873e-05	3.10834e-05	0.987257	1		dsEGFP	1
	24.2953	4.00764	14.7718				4.00764	14.7718	4.62044e-08	2.97948e-05		0.958544			dsPBANR	0.395559
	24.1585	4.04166	14.9702				4.04166	14.9702	5.08152e-08	3.27681e-05		1.0542
dsPBANR	25.8732	4.06067	15.2636				4.06067	15.2636	1.54273e-08	1.07435e-05		0.345634	0.395559
	25.5761	4.11494	15.0349				4.11494	15.0349	1.89668e-08	1.32084e-05		0.424934
	25.6062	4.09616	15.1033				4.09616	15.1033	1.85729e-08	1.29341e-05		0.416108
						Z12-14:OAC
Fig 4D						Peak Area	Normalization	Mean
					dsEGFP	73724	99.5201	100		dsEGFP	100
						74435	100.48			dsPBANR	33.9554
					dsPBANR	24243	32.7257	33.9554
						26065	35.1852
						74079.5

## Sheet: Fig5-raw data
Fig 5A
	(pmpl/MI)	raw OD	Mean OD	OD
	0	0.104	0.108	0.049
		0.112				OD	pmol/Ml
	12.5	0.148	0.143	0.084		0.049	0
		0.138				0.143	12.5
	25	0.252	0.254	0.195		0.254	25
		0.256				0.4665	50
	50	0.465	0.4665	0.4075		0.876	100
		0.468				1.6655	200
	100	0.843	0.876	0.817
		0.909
	200	1.696	1.6655	1.6065
		1.635
	blank	0.061	0.059
		0.057
	PBAN treatment（min）	raw OD			Mean
	0	0.342	0.283	28.4965	27.695	0 min	27.695
		0.329	0.27	26.8935		10 min	26.0303
	10	0.329	0.27	26.8935	26.0303	30 min	24.6123
		0.315	0.256	25.1672		60 min	24.119
	30	0.301	0.242	23.4408	24.6123	90 min	25.3521
		0.32	0.261	25.7837		120 min	26.8935
	60	0.304	0.245	23.8107	24.119
		0.309	0.25	24.4273
	90	0.321	0.262	25.907	25.3521
		0.312	0.253	24.7972
	120	0.326	0.267	26.5236	26.8935
		0.332	0.273	27.2634
	blank	0.061	0.059
		0.057
Fig 5B	0	0.163	0.16
		0.157			OD	Ca2+（mM)
	0.1mM	0.498	0.506	0.346	0	0
		0.514			0.346	0.1
	0.2mM	0.86	0.853	0.693	0.693	0.2
		0.846			1.477	0.4
	0.4mM	1.629	1.637	1.477	1.7235	0.6
		1.645			1.8125	0.8
	0.6mM	1.889	1.8835	1.7235
		1.878
	0.8mM	1.973	1.9725	1.8125
		1.972
	PBAN treatment（min）	raw OD		Ca2+（mM)	Mean
	0	0.795	0.564	0.178709	0.18603	0 min	0.18603
		0.833	0.602	0.193351		10 min	0.254999
	10	0.979	0.748	0.249604	0.254999	30 min	0.397945
		1.007	0.776	0.260393		60 min	0.544359
	30	1.35	1.119	0.392551	0.397945	90 min	0.713506
		1.378	1.147	0.403339		120 min	0.322811
	60	1.752	1.521	0.547441	0.544359
		1.736	1.505	0.541276
	90	2.152	1.921	0.701561	0.713506
		2.214	1.983	0.72545
	120	1.167	0.936	0.322041	0.322811
		1.171	0.94	0.323582
	blank	0.228	0.231
		0.234
Fig 5C
							Peak Area	Normolization	Mean
						control	3561	97.03	100	control	100
							3779	102.97		LaCl3	3.16076
						LaCl3	131	3.56948	3.16076
							101	2.75204
							3670

## Sheet: Fig6-raw data
Fig 6A			raw OD
	protein concentration	0min	0.5024	0.1458	2.34029	73578.7	76354.3		76354.3	53292.5	53.2925
			0.5198	0.1632	2.61958	82359.7	69390			53292.5	53.2925
			0.5015	0.1449	2.32584	73124.5	60205.3			53292.5	53.2925
		10min	0.461	0.1044	1.67576	52686	52568.2		52568.2	46333.1	46.3331
			0.4652	0.1086	1.74318	54805.5	58556.8			46333.1	46.3331
			0.4561	0.0995	1.59711	50213.2	59397.9			46333.1	46.3331
		30min	0.4966	0.14	2.24719	70651.7	60558.6		60558.6	48671	48.671
			0.4702	0.1136	1.82343	57328.8	52686			48671	48.671
			0.463	0.1064	1.70787	53695.3	50162.7			48671	48.671
		60min	0.4498	0.0932	1.49599	47033.8	56605.5		56605.5	47514.4	47.5144
			0.4552	0.0986	1.58266	49759	63923			47514.4	47.5144
			0.5013	0.1447	2.32263	73023.6	63956.6			47514.4	47.5144
		90min	0.4933	0.1367	2.19422	68986.3	54990.6		54990.6	47041.9	47.0419
			0.4554	0.0988	1.58587	49859.9	43938.6			47041.9	47.0419
			0.448	0.0914	1.46709	46125.5	39514.5			47041.9	47.0419
		120min	0.4276	0.071	1.13965	35830.5	34619.3		34619.3	41081.7	41.0817
			0.4291	0.0725	1.16372	36587.5	34013.7			41081.7	41.0817
			0.4189	0.0623	1	31440	31440			41081.7	41.0817
		standard	0.3675	0.3599	0.212933
			0.3556
			0.3566
		blank	0.1453	0.146967
			0.1471
			0.1485
	CaN Enzyme Activity		raw OD					Mean
	Determination	0min	0.1225	0.0066	0.0355348	0.0533022	0.00100018	0.000656686	0 min	0.000656686
			0.1205	0.0045	0.0242283	0.0363424	0.000681943		10 min	0.000993538
			0.1181	0.0019	0.0102297	0.0153446	0.000287931		30 min	0.00232305
		10min	0.1214	0.0065	0.0349964	0.0524946	0.00113298	0.000993538	60 min	0.00202266
			0.12	0.0057	0.0306892	0.0460337	0.000993538		90 min	0.00204298
			0.1204	0.0049	0.0263819	0.0395729	0.000854094		120 min	0.00105501
		30min	0.1437	0.0145	0.0780689	0.117103	0.00240602	0.00232305
			0.1431	0.0151	0.0812994	0.121949	0.00250558
			0.1392	0.0124	0.0667624	0.100144	0.00205756
		60min	0.1332	0.0135	0.0726849	0.109027	0.00229462	0.00202266
			0.1324	0.0128	0.068916	0.103374	0.00217564
			0.13	0.0094	0.0506102	0.0759153	0.00159773
		90min	0.1303	0.0144	0.0775305	0.116296	0.00247218	0.00204298
			0.1282	0.0108	0.0581479	0.0872218	0.00185413
			0.1268	0.0105	0.0565327	0.084799	0.00180263
		120min	0.1221	0.0051	0.0274587	0.0411881	0.00100259	0.00105501
			0.1218	0.0041	0.0220747	0.033112	0.000806004
			0.1241	0.0069	0.03715	0.0557251	0.00135645
	control	0min	0.1159
			0.116
			0.1162
		10min	0.1149
			0.1143
			0.1155
		30min	0.1292
			0.128
			0.1268
		60min	0.1197
			0.1196
			0.1206
		90min	0.1159
			0.1174
			0.1163
		120min	0.117
			0.1177
			0.1172
	standard		0.2855	0.2824	0.185733
			0.2791
			0.2826
	blank		0.0963	0.0966667
			0.0963
			0.0974
			wet weight
Fig 6B	wet weight	0 min	0.0105	0.004375
		10 min	0.0102	0.00425
		30 min	0.0098	0.00408333
		60 min	0.0101	0.00420833
		90 min	0.0094	0.00391667
		120 min	0.011	0.00458333
			raw OD					Mean
	Determination	0min	0.345118	0.166118	0.169518	0.045	20.5714	20.7238
			0.350248	0.167248	0.170648	0.0453	20.7086
			0.348755	0.168755	0.172155	0.0457	20.8914
		10min	0.363	0.182	0.1854	0.0492161	23.1605	22.4943	0 min	20.7238
			0.36	0.176	0.1794	0.0476234	22.411		10 min	22.4943
			0.36	0.172	0.1754	0.0465615	21.9113		30 min	25.8828
		30min	0.383	0.196	0.1994	0.0529325	25.9261	25.8828	60 min	36.8468
			0.383	0.192	0.1954	0.0518707	25.4061		90 min	26.0353
			0.386	0.199	0.2024	0.0537289	26.3162		120 min	19.3911
		60min	0.453	0.266	0.2694	0.0715147	33.9872	36.8468
			0.493	0.304	0.3074	0.0816021	38.7812
			0.483	0.296	0.2994	0.0794785	37.7719
		90min	0.389	0.2	0.2034	0.0539944	27.5716	26.0353
			0.375	0.189	0.1924	0.0510743	26.0805
			0.367	0.177	0.1804	0.0478888	24.4539
		120min	0.35	0.166	0.1694	0.0449688	19.6227	19.3911
			0.353	0.168	0.1714	0.0454997	19.8544
			0.355	0.158	0.1614	0.0428451	18.696
	control	0min	0.179
			0.183
			0.18
		10min	0.181
			0.184
			0.188
		30min	0.187
			0.191
			0.187
		60min	0.187
			0.189
			0.187
		90min	0.189
			0.186
			0.19
		120min	0.184
			0.185
			0.197

## Sheet: Fig7-raw data
Fig 7A					amplification efficiency			Expression level
		Ct CaN	Ct 18s	Ct β-actin	A (CaN)	A (18S)	A (β-actin)	E (18S)	E (β-actin)	E (CaN)	Double internal genes calculation	Average	Normolization	Average
	dsEGFP	29.9846	6.43268	17.9501	0.988988	1.05774	0.954349	0.0096395	5.97708e-06	1.11078e-09	4.5214e-06	4.81276e-06	0.93946	1		dsEGFP	1
		29.8777	6.37334	17.9415				0.0100612	6.01149e-06	1.19552e-09	4.86634e-06		1.01113			dsCaN	0.319315
		29.8237	6.26569	17.996				0.010874	5.79593e-06	1.24078e-09	5.05056e-06		1.04941
	dsCaN	30.21	5.00566	16.7026				0.0269941	1.37881e-05	9.51306e-10	1.55396e-06		0.322883	0.319315
		30.0904	5.01408	16.7152				0.0268306	1.36724e-05	1.03281e-09	1.6871e-06		0.350548
		30.394	4.98463	16.6733				0.027407	1.40615e-05	8.38261e-10	1.3693e-06		0.284514
						Z12-14:OAC
Fig 7B						Peak Area	Normalization	Mean
					dsEGFP	17628	98.5107	100
						18161	101.489
										dsEGFP	100
						17894.5				dsCaN	74.9504
					dsCaN	13225	73.9054	74.9504
						13599	75.9954
Fig 7C						Z12-14:OAC
						Peak Area	Normalization	Mean
					control	29148	95.8895	100
						31647	104.111
										control	100
						30397.5				FK506	80.0247
					FK506	24372	80.1776	80.0247
						24279	79.8717
			The No. of males being attacted	Total No. of femals being attracted	Proportion
Fig 7D	repeat 1	dsEGFP	20	44	45.4545
		dsEGFP	24		54.5455
	repeat 2	dsEGFP	20	41	48.7805			Female ability to attact males			Mean
		dsEGFP	21		51.2195	control	dsEGFP	45.4545	48.7805	51.5152	48.5834
	repeat 3	dsEGFP	17	33	51.5152		dsEGFP	51.2195	51.2195	48.4848	50.308
		dsEGFP	16		48.4848	treatment	dsEGFP	77.1429	75	77.0833	76.4087
							dsCaN	22.8571	25	22.9167	23.5913
	repeat 1	dsEGFP	27	35	77.1429
		dsCaN	8		22.8571
	repeat 2	dsEGFP	18	24	75
		dsCaN	6		25
	repeat 3	dsEGFP	37	48	77.0833
		dsCaN	11		22.9167

## Sheet: Fig8-raw data
Fig 8A					amplification efficiency			Expression level
		Ct ACC	Ct 18s	Ct β-actin	A (ACC)	A (18S)	A (β-actin)	E (18S)	E (β-actin)	E (ACC)	Double internal genes calculation	Average	Normolization	Average
	dsEGFP	30.0312	4.26293	15.1472	1.02	1.05774	0.954349	0.0461354	3.90961e-05	6.36035e-10	4.8295e-07	5.24128e-07	0.921435	1		dsEGFP	1
		29.8367	4.209	15.3134				0.0479664	3.49768e-05	7.29539e-10	5.53949e-07		1.0569			dsACC	0.841143
		29.8848	4.1408	15.347				0.0503859	3.41968e-05	7.05223e-10	5.35485e-07		1.02167
	dsCaN	30.4885	4.11046	15.9613				0.0515012	2.26578e-05	4.60724e-10	4.36358e-07		0.83254	0.841143
		30.4114	4.11325	16.1137				0.0513979	2.04588e-05	4.86487e-10	4.60758e-07		0.879094
		30.5243	4.08294	16.0422				0.0525342	2.14624e-05	4.49244e-10	4.25485e-07		0.811796
						Z12-14:OAC
Fig 8B						Peak Area	Normalization	Mean
					dsEGFP	188045	99.923	100
						188335	100.077
										dsEGFP	100
						188190				dsACC	74.2223
					dsACC	139409	74.0789	74.2223
						139949	74.3658
Fig 8C						Z12-14:OAC
						Peak Area	Normalization	Mean
					control	34026	96.8877	100
						36212	103.112
										control	100
						35119				TOFA	31.1313
					TOFA	10945	31.1655	31.1313
						10921	31.0971
			The No. of males being attacted	Total No. of femals being attracted	Proportion
Fig 8D	repeat 1	dsEGFP	16	34	47.0588
		dsEGFP	18		52.9412
	repeat 2	dsEGFP	14	29	48.2759			Female ability to attact males			Mean
		dsEGFP	15		51.7241	control	dsEGFP	47.0588	48.2759	48.7179	48.0175
	repeat 3	dsEGFP	19	39	48.7179		dsEGFP	51.7241	51.7241	51.2821	51.5768
		dsEGFP	20		51.2821	treatment	dsEGFP	77.7778	79.4118	74.359	77.1828
							dsCaN	22.2222	20.5882	25.641	22.8172
	repeat 1	dsEGFP	28	36	77.7778
		dsACC	8		22.2222
	repeat 2	dsEGFP	27	34	79.4118
		dsACC	7		20.5882
	repeat 3	dsEGFP	29	39	74.359
		dsACC	10		25.641

## Sheet: Fig9-raw data
Fig 9A	wet weight	dsEGFP	0.0094	0.00391667
		dsCaN	0.0145	0.00604167
			raw OD					Mean
	Determination	dsEGFP	0.353	0.185	0.1884	0.0500125	25.5383	25.8546	dsEGFP	25.8546
			0.352	0.188	0.1914	0.0508089	25.945		dsCaN	17.5518
			0.354	0.189	0.1924	0.0510743	26.0805
		dsCaN	0.395	0.197	0.2004	0.053198	17.6104	17.5518
			0.396	0.195	0.1984	0.0526671	17.4346
			0.391	0.197	0.2004	0.053198	17.6104
	blank	dsEGFP	0.168
			0.164
			0.165
		dsCaN	0.198
			0.201
			0.194
Fig 9B	wet weight	control	0.0087	0.003625
		FK506	0.0134	0.00558333
			raw OD					Mean
	Determination	control	0.345118	0.166118	0.169518	0.045	24.8276	25.0115	control	25.0115
			0.350248	0.167248	0.170648	0.0453	24.9931		FK506	16.2667
			0.348755	0.168755	0.172155	0.0457	25.2138
		FK506	0.368	0.18	0.1834	0.0486852	17.4395	16.2667
			0.348	0.156	0.1594	0.0423142	15.1573
			0.363	0.167	0.1704	0.0452342	16.2033
	blank	control	0.179
			0.183
			0.18
		FK506	0.188
			0.192
			0.196

## Sheet: Fig10-raw data
Fig 10A					amplification efficiency			Expression level
		Ct FAR-like	Ct 18s	Ct β-actin	A (FAR-like)	A (18S)	A (β-actin)	E (18S)	E (β-actin)	E (FAR-like)	Double internal genes calculation	Average	Normolization	Average	SD
	dsEGFP	25.0093	6.76369	19.4949	1.13146	1.05774	0.954349	0.00759133	2.12298e-06	1.11083e-08	8.24427e-05	7.66646e-05	1.07537	1	0.0810143	dsEGFP	1
		25.0945	6.61548	19.3427				0.00844828	2.35085e-06	1.04362e-08	7.74546e-05		1.01031			dsFAR-like	0.784492
		25.2308	6.70675	19.3432				0.00790978	2.35008e-06	9.44473e-09	7.00964e-05		0.914326
	dsFAR-like	25.2935	6.53434	19.0895				0.00895768	2.78557e-06	9.0207e-09	5.87589e-05		0.766441	0.784492	0.020549
		25.2234	6.6727	19.1145				0.00810653	2.73928e-06	9.49635e-09	6.18572e-05		0.806855
		25.2693	6.64403	19.0553				0.00827595	2.85012e-06	9.1824e-09	5.98121e-05		0.78018
					amplification efficiency			Expression level
		Ct FAR14	Ct 18s	Ct β-actin	A (FAR14)	A (18S)	A (β-actin)	E (18S)	E (β-actin)	E (FAR14)	Double internal genes calculation	Average	Normolization	Average
	dsEGFP	25.6295	4.0486	15.1724	1.07997	1.05774	0.954349	4.0486	15.1724	7.05336e-09	5.23483e-05	5.14397e-05	1.01766	1		dsEGFP	1
		25.6975	4.00764	14.7718				4.00764	14.7718	6.71034e-09	4.98025e-05		0.968172			dsFAR14	0.560709
		25.6342	4.04166	14.9702				4.04166	14.9702	7.02912e-09	5.21684e-05		1.01417
	dsFAR14	26.3056	4.06067	15.2636				4.06067	15.2636	4.29883e-09	2.80016e-05		0.544358	0.560709
		26.2158	4.11494	15.0349				4.11494	15.0349	4.59084e-09	2.99037e-05		0.581335
		26.2756	4.09616	15.1033				4.09616	15.1033	4.3942e-09	2.86228e-05		0.556435
Fig 10B					Z12-14:OAC
					Peak Area	Normalization	Mean
				dsEGFP	22864	104.01	100
					21101	95.99
									dsEGFP	100
					21982.5				dsFAR-like	117.073
									dsFAR14	48.7547
				dsFAR-like	26117	118.808	117.073
					25354	115.337
				dsFAR14	10573	48.0974	48.7547
					10862	49.412
